# Supplementary material for: Objective evaluation, using computed tomography, of round window access for cochlear implantation
Source: Eur Arch Otorhinolaryngol. 2024 Aug 4;281(12):6367–76. doi: 10.1007/s00405-024-08873-w (PMC11564340; doi:10.1007/s00405-024-08873-w)
Supplement: Supplementary file 1 — Supplementary Material 1 [file 405_2024_8873_MOESM1_ESM.xlsx]

## Sheet: Arkusz1
lp	RWN inOP	RMM inOP	RMN-RWM	approach	EAC angle Kashio	FN-CTN Jwair	angle by Xie	open/hooded/covered Mostafa	RWN angle Rajati	RW bony overhang Sarafaz	angle by Chen	RWM depth Mehanna	clinical angle	removal of bone medialy to FN
2	3	5	2	RWA	17.9	2.05	59.9	hooded	26.2	6	36.4	1.27	21.4	tak
3	4	5	1	RWA	10.5	3.81	65.6	open	22.6	2	32.5	0.5	23.3	tak
4	2	4	2	E-RWA	16.9	2.19	47.3	hooded	21	3	37	0.98	21	tak
5	5	5	0	RWA	7.4	3.53	55.4	open	27.7	2	30.8	0.5	25	tak
6	3	4	1	E-RWA	11.8	4.04	58.9	hooded	18.5	4	36.9	1.33	22.9	tak
8	5	5	0	RWA	21.5	1.83	61.5	open	29.7	1	35.5	0.5	27.3	tak
9	5	5	0	RWA	10.7	3.12	58.4	open	27.1	1	39.5	0.64	35.3	tak
10	3	5	2	RWA	9.2	2.3	62.3	hooded	29.9	4	28.2	1.68	12.9	tak
11	3	5	2	RWA	10.7	2.66	66	hooded	23.6	5	27.5	1.75	21.1	tak
12	2	4	2	E-RWA	7.9	3.48	63.2	hooded	22.1	4	18.3	1.73	16.3	tak
13	5	5	0	RWA	11	3	78.7	covered	11.8	4	35.4	1.41	17.7	tak
14	3	4	1	E-RWA	9.8	2.21	67	covered	25	7	28.1	1.84	20	tak
15	4	5	1	RWA	8	2.18	54	covered	36.9	2	31	0.44	18.9	tak
16	2	4	2	RWA	11	3.6	68.6	hooded	16.1	3	33	0.82	11.2	tak
18	4	5	1	RWA	10.5	3.16	58.2	hooded	27.4	6	32.5	1.31	13	tak
19	5	5	0	RWA	6.3	2.95	57.3	open	33.7	2	34.9	1.44	28.9	nie
20	5	5	0	RWA	30.9	3.59	58.4	open	33.5	2	36.1	0.98	32.9	tak
21	2	5	3	RWA	22.9	2.89	62.4	covered	11.7	9	29.2	1.19	24.2	tak
22	2	3	1	E_RWA	6.2	3.38	63.3	covered	21.5	4	26.7	0.96	13.6	tak
23	3	5	2	RWA	6.6	4.15	67.2	hooded	27.1	5	10	1.53	20.9	taj
24	4	5	1	RWA	8.7	2.31	64.6	open	24.5	2	22.6	1.06	18.8	tak
25	3	5	2	E_RWA	13.2	2.65	53.8	hooded	22.9	5	24.2	1.37	17.3	tak
26	3	5	2	RWA	9.4	1.97	57.7	covered	31.6	4	28.3	1.46	26.1	tak
28	3	4	1	E_RWA	6.5	2.05	67	hooded	20.9	4	8.5	1.36	7.2	tak
29	4	5	1	RWA	11.6	2.5	53.6	hooded	34.8	5	28.5	1.71	25.2	tak
30	3	5	2	RWA	8.3	3.44	72.6	hooded	16.8	5	28.4	1.11	24.6	tak
31	3	5	2	RWA	7.4	3.77	57	hooded	28.88	4	25.4	1.04	13.1	tak
33	3	5	2	RWA	29.4	3.17	60	hooded	36.3	5	30.6	1.01	23.5	tak
34	2	4	2	E-RWA	6.5	2	61.3	hooded	24.7	5	15.4	1.19	13.4	tak
37	4	5	1	RWA	19.7	2.56	63.6	open	21.6	2	18.8	0.67	15.7	tak
38	2	4	2	E-RWA	8.9	1.71	40.3	hooded	33.9	4	12.7	1.13	11.4	tak
40	3	5	2	RWA	5.8	2.07	63.2	hooded	24.9	7	22.5	1.92	15.6	tak
41	3	5	2	RWA	25.3	4.53	52.4	covered	31.2	5	37.5	1.66	24.5	tak
42	3	5	2	RWA	9.7	2.22	61.5	hooded	26.8	4	21.8	1.02	18.7	tak
43	1	2	1	kochleostomia	7.3	2.7	75.4	hooded	1.1	4	8.1	1.52	6.4	tak
44	5	5	0	RWA	8.3	3.06	61.8	open	26.4	1	22	0.44	16.7	tak
45	4	5	1	RWA	8.2	2.53	57	open	28	2	24.3	0.84	17.8	nie
46	5	5	0	RWA	38.4	3.49	61.3	open	42.6	1	36.1	0.69	25.5	tak
47	3	4	1	RWA	13	2.95	54.7	hooded	29.2	4	27.7	1.37	23	tak
48	4	5	1	RWA	12.1	2.72	55.9	open	14	4	14.4	1.35	9.5	nie
49	3	5	2	RWA	22.7	2.9	59	hooded	31.7	3	38.8	1.25	31.2	tak
50	4	5	1	RWA	27	3.05	58.5	open	28.4	2	2.2	0.76	22.3	nie
51	2	3	1	kochleostomia	11.9	2.51	61.5	hooded	18.7	3	14.1	1.25	9	tak
52	1	1	0	kochleostomia
53	3	4	1	RWA	17.6	2.23	61.9	hooded	30.8	5	18.3	1.51	14.3	tak
54	2	3	1	E-RWA	8.3	2.78	52.5	hooded	36.4	3	22.4	1.18	17.1	tak
55	4	5	1	E-RWA	7	3.01	61.6	open	30	1	29.3	0.27	17.5	nie
56	4	5	1	E-RWA	10	3.56	64.5	hooded	23	3	21.4	0.55	17.9	nie
57	2	4	2	kochleostomia	8.8	2.27	58.1	covered	24.7	8	22.3	1.73	18	tak
58	1	1	0	kochleostomia
59	4	5	1	RWA	10.7	3.09	63.7	hooded	24.9	3	40.5	1.5	34.6	nie
60	5	5	0	RWA	19	4.2	55.5	open	32	1	23.9	0.6	20.1	tak
61	5	5	0	RWA	10	4.86	72.2	open	17	1	32	0.47	29.2	tak
62	3	4	1	RWA	8.9	3.76	56.6	hooded	32.7	4	32.8	1.13	28.9	tak
64	1	2	1	kochleostomia	5.7	2.29	53	hooded	28.9	4	14	1.3	9.4	tak
65	4	5	1	RWA	10.4	2.31	50.4	open	36.3	2	25.3	0.76	21.7	tak
66	3	5	2	E-RWA	7.6	2.27	66.9	covered	25	6	25.9	1.98	24.8	tak
67	2	2	0	kochleostomia	9.2	2.65	73.1	covered	13	10	27.5	2.09	9.7	tak
68	3	5	2	RWA	15.4	2.8	55.9	covered	33.6	8	40.6	2.11	32.8	tak
	3	5	2	RWA
	3	5	2	RWA
	5	5	0	RWA
	4	5	1	E-RWA
	4	5	1	E-RWA
	3	3	0	E-RWA
	4	5	1	RWA
	4	5	1	RWA
	3	5	2	RWA
	4	5	1	RWA
	3	4	1	kochleostomia
	5	5	0	RWA
	3	5	2	RWA
	3	5	2	RWA
